# Supplementary material for: The biochemical mechanism of Rho GTPase membrane binding, activation and retention in activity patterning
Source: EMBO J. 2025 Mar 31;44(9):2620–57. doi: 10.1038/s44318-025-00418-z (PMC12048676; doi:10.1038/s44318-025-00418-z)
Supplement: Supplementary file 4 — Movie EV 2 [file 44318_2025_418_MOESM4_ESM.zip]

Archive with 2 entries (2 files):
- EMBOJ-2024-119022R-Movie_EV_2.mp4
- EMBOJ-2024-119022R-Movie_EV_2.docx
